# Supplementary material for: The PTEX Pore Component EXP2 Is Important for Intrahepatic Development during the Plasmodium Liver Stage
Source: mBio. 2022 Nov 29;13(6):e03096-22. doi: 10.1128/mbio.03096-22 (PMC9765067; doi:10.1128/mbio.03096-22)
Supplement: TABLE S1 [file mbio.03096-22-s0008.xlsx]

## Sheet: Sheet1
Table S1. Sequences of primers used in this study.
Name	Sequence
P1	AAAACGCGTGGGCCCCCTAGGGCATAACACTTTATAAAGGTATATCTACGAAATAGTTTTTC
P2	CATCGATAAGCTTCCCGGGCTCGAGGAAAATGCAAAATAACGAAAATAGCACATAAGC
P3	CTTCTCGCGAGCGCGCCCGCGGGTCTCGTATGTGGTGGATATTATTAGTCAGAG
P4	CCAGATCCAGATCCCATGTTAACAGCCTCATTAGAATCAGTTTCTTGCTCT
P5	CTGATTCTAATGAGGCTGTTAACGGAAGTGGAGGAGTGTCTAAGGGC
P6	ATTTTTTTCTTCAATAAGTGCATGCTCAGGCATAATCTGGAACATCGTAAGGATAC
P7	TGTTCCAGATTATGCCTGAGCATGCTCTTGTTCTTATTTTCTCAATAGGAAAAGAAGACG
P8	ATTTTTTTCTTCAATAAGTTCTAGAGCTAGCATTTTTCTTCCTCCTAAGATTG
P9	GAAGACGGGATTATTGCTTTACCTAGGACGATTGAAAGTCCCCTTGAAAT
P10	CTGATTCTAATGAGGCTGTTAACGGAAGTGGAGGAGCTAGGGACTACAAGGACGACGACGACAAGGATTATAAAGATGATGATGATAAAGATTATAAAGATGATGATGATAAATGAGCATGCTCTTGTTCTTATTTTCTCA
P11	AATTACAATTACAATTATTTAAATATGGTCTTCACACTCGAAGATTTCGTTGGG
P12	CTTGCACACCTTTTAGCTAGGATCCTTACGCCAGAATGCGTTCG
P13	CAGCATGAGTTTAAAAGATCTATATGATCATGGTG
P14	CCTGTTTTAAAATCATTTAAGCACAAAGTGGCTG
P15	CCGGGACGTCGTACGGG
P16	CCTTGTCGTCGTCGTCCTTG
